# Supplementary material for: Reduction in Toxicity of Polystyrene Nanoplastics Combined with Phenanthrene through Binding of Jellyfish Mucin with Nanoplastics
Source: Nanomaterials (Basel). 2022 Apr 22;12(9):1427. doi: 10.3390/nano12091427 (PMC9105387; doi:10.3390/nano12091427)
Supplement: Supplementary file 1 [file nanomaterials-12-01427-s001.zip]

Archive with 1 entries (1 files):
- nanomaterials-1653031-supplementary.pdf
